# Supplementary material for: Angiogenic and Microvascular Status Alterations after Endovascular Revascularization of Lower Limb Arteries among Patients with Diabetic Foot Syndrome: A Prospective 12-Month Follow-Up Study
Source: J Clin Med. 2023 Aug 27;12(17):5581. doi: 10.3390/jcm12175581 (PMC10488381; doi:10.3390/jcm12175581)
Supplement: Supplementary file 1 [file jcm-12-05581-s001.zip]

Archive with 1 entries (1 files):
- jcm-2534218-supplementary.pdf
